# Supplementary material for: Large-Scale Screening and Machine Learning for Metal–Organic Framework Membranes to Capture CO2 from Flue Gas
Source: Membranes (Basel). 2022 Jul 11;12(7):700. doi: 10.3390/membranes12070700 (PMC9321510; doi:10.3390/membranes12070700)
Supplement: Supplementary file 1 [file membranes-12-00700-s001.zip]

Archive with 1 entries (1 files):
- membranes-1815179-supplementary.pdf
